# Supplementary material for: Effects of Linseed Meal and Carotenoids from Different Sources on Egg Characteristics, Yolk Fatty Acid and Carotenoid Profile and Lipid Peroxidation
Source: Foods. 2021 May 31;10(6):1246. doi: 10.3390/foods10061246 (PMC8226844; doi:10.3390/foods10061246)
Supplement: Supplementary file 1 [file foods-10-01246-s001.zip]

Archive with 1 entries (1 files):
- foods-1201573-supplementary.pdf
